# Supplementary material for: Genome-Wide Identification and Expression Analysis of Sucrose Nonfermenting 1-Related Protein Kinase (SnRK) Genes in Salvia miltiorrhiza in Response to Hormone
Source: Plants (Basel). 2024 Mar 30;13(7):994. doi: 10.3390/plants13070994 (PMC11013873; doi:10.3390/plants13070994)
Supplement: Supplementary file 1 [file plants-13-00994-s001.zip]

Archive with 8 entries (8 files):
- Figure S1.tif
- Figure S2.tif
- Figure S3.tif
- Figure S4.tif
- Figure S5.jpg
- Table S1. Physicochemical properties of SmSnRK.xlsx
- Table S2. Primers used in this study.xlsx
- Table S3. SmSnRK sequences.xlsx
