# Supplementary material for: Genome-Wide Identification and Expression Analysis of Sucrose Nonfermenting 1-Related Protein Kinase (SnRK) Genes in Salvia miltiorrhiza in Response to Hormone
Source: Plants (Basel). 2024 Mar 30;13(7):994. doi: 10.3390/plants13070994 (PMC11013873; doi:10.3390/plants13070994)
Supplement: Supplementary file 1 [file plants-13-00994-s001.zip › Table S1. Physicochemical properties of SmSnRK.xlsx]

## Sheet: Sheet1
Table S1. Physicochemical properties of SmSnRK protein
	AA length	MW(kDa)	location	pI
SmSnRK1.1	513	58.52	Cytoplasm/nucleus	7.673
SmSnRK1.2	506	57.67	Cytoplasm/nucleus	8.258
SmSnRK1.3	512	58.17	chloroplast/nucleus	9.063
SmSnRK2.1	341	38.78	Cytoplasm/nucleus	5.308
SmSnRK2.2	353	40.43	Cytoplasm/nucleus	4.876
SmSnRK2.3	355	40.39	Cytoplasm/nucleus	4.851
SmSnRK2.4	355	40.67	Cytoplasm	5.842
SmSnRK2.5	342	38.78	Cytoplasm/nucleus	5.245
SmSnRK2.6	365	41.35	Cytoplasm/nucleus	4.838
SmSnRK2.7	361	41.52	Cytoplasm/nucleus	5.703
SmSnRK3.1	467	52.56	Cytoplasm	8.434
SmSnRK3.2	457	51.7	Cytoplasm	7.6
SmSnRK3.3	473	53.08	chloroplast	9.224
SmSnRK3.4	474	53.06	chloroplast	8.565
SmSnRK3.5	456	51.17	Cytoplasm	9.136
SmSnRK3.6	439	50.1	Cytoplasm	7.629
SmSnRK3.7	416	46.97	Cytoplasm	9.063
SmSnRK3.8	474	53.65	chloroplast/nucleus	8.785
SmSnRK3.9	455	51.67	chloroplast/nucleus	8.931
SmSnRK3.10	435	48.79	Cytoplasm/nucleus	9.033
SmSnRK3.11	444	50.41	Cytoplasm	9.019
SmSnRK3.12	440	50	Cytoplasm/nucleus	9.019
SmSnRK3.13	453	51.29	Cytoplasm	9.033
SmSnRK3.14	447	50.9	Cytoplasm	6.376
SmSnRK3.15	436	49.66	Cytoplasm	9.282
SmSnRK3.16	417	47.47	Cytoplasm/nucleus	8.858
SmSnRK3.17	431	49.1	Cytoplasm	8.712
SmSnRK3.18	442	49.73	Cytoplasm	8.931
SmSnRK3.19	458	51.33	Cytoplasm	5.919
SmSnRK3.20	437	49.31	Cytoplasm/nucleus	9.033
SmSnRK3.21	442	49.43	Cytoplasm	8.799
SmSnRK3.22	438	48.68	Cytoplasm/nucleus	8.858
SmSnRK3.23	451	50.2	Cytoplasm	9.633
