# Supplementary material for: Genome-Wide Identification and Expression Analysis of Sucrose Nonfermenting 1-Related Protein Kinase (SnRK) Genes in Salvia miltiorrhiza in Response to Hormone
Source: Plants (Basel). 2024 Mar 30;13(7):994. doi: 10.3390/plants13070994 (PMC11013873; doi:10.3390/plants13070994)
Supplement: Supplementary file 1 [file plants-13-00994-s001.zip › Table S2. Primers used in this study.xlsx]

## Sheet: Sheet1
primer	oligos
SNRK1.1-QF	CTTCTTTGTGGCACCCTTCC
SNRK1.1-QR	GCTTGCTGTGTCGTATCTGG
SNRK1.2-QF	GAAAATGGGCACTCGGACTC
SNRK1.2-QR	ACAGCTGCACTTCGAACTTG
SNRK1.3-QF	CCAGATTCTCGGAGCTTTGC
SNRK1.3-QR	GCACATACTCCACTTCGCTG
SNRK2.1-QF	TTGTTGCCGACCCTCAAAAG
SNRK2.1-QR	GGTCGTCCGATGCTCTTCTA
SNRK2.2-QF	CGTTATGCTGGTTGGTGCTT
SNRK2.2-QR	CTGCTGGGAGGTTCTTGAGA
SNRK2.3-QF	TGAGGATGAGGCACGTTTCT
SNRK2.3-QR	TTCCAGCTTCAAGTCCCGAT
SNRK2.4-QF	TGTGGCGAGGCTTATGAGAA
SNRK2.4-QR	TGTTAGGGTGCCGAAGTGAT
SNRK2.5-QF	ATTGATGGAGGGCGAGAGAG
SNRK2.5-QR	ATCAATGCTCCCTCCCAACA
SNRK2.6-QF	TCAGTGAGGATGAGGCAAGG
SNRK2.6-QR	CAGATTTTCAGCCGAGGAGC
SNRK2.7-QF	AGATTGTGAGTGAAGCCCGA
SNRK2.7-QR	TTTGCCTTCATCCTCCTCGT
SNRK3.1-QF	CCCGGAATGTGAAGAGCAAC
SNRK3.1-QR	GAGATCCTCCTTGAGCCTCC
SNRK3.2-QF	TGGCCAGCAAGACCAAGATA
SNRK3.2-QR	TCTGGCTTCTTCTTCTCGCA
SNRK3.3-QF	ATTGGGGAGGACTTTGGGAG
SNRK3.3-QR	TCTTGCTGGCCATAACCTCA
SNRK3.4-QF	GGTGCGCCTGATCATTCATT
SNRK3.4-QR	TCACTGCAAAGCTCACAACC
SNRK3.5-QF	AAGGTTGGGATGATGGAGCA
SNRK3.5-QR	GATCTTTGCTTTGGTGGCCA
SNRK3.6-QF	TAGGCGAGAGATTGCAACGA
SNRK3.6-QR	TCCTCCGGTGACAAATTCCA
SNRK3.7-QF	GAGGAAAGGGAAACTGGGGA
SNRK3.7-QR	TCGACTTCTTCACCTCCACC
SNRK3.8-QF	CCGGCCTTTCATTTGGTTGA
SNRK3.8-QR	TTGCCAAGCCCAAACAATGT
SNRK3.9-QF	GCAGACGGGGCTAGTAAAGA
SNRK3.9-QR	CTGTCCTATCGCCTTGCAAC
SNRK3.10-QF	GAAGGTCACTGATTTCGGCC
SNRK3.10-QR	CGGCCAGCAACACGTATAAA
SNRK3.11-QF	TTCGACCTCATCTCGCTCTC
SNRK3.11-QR	ATCTTGAAGCTCTCCGTGGT
SNRK3.12-QF	TCTCCGAGTCCAAAAGGCAT
SNRK3.12-QR	CTTTTGCTGATGACCTCGGG
SNRK3.13-QF	AATTTGCTGTGGTGCTGGAG
SNRK3.13-QR	AAAGCCGGATCAGGACTACC
SNRK3.14-QF	TAGACCCGAACCCTGAAACC
SNRK3.14-QR	AGCGGCCCCATATCATCATT
SNRK3.15-QF	AGGGTGGTCATGGGGAAAAT
SNRK3.15-QR	ATCCTCCTCGCGAAACTTCA
SNRK3.16-QF	AGGTGATGGAGAAGGTGGTG
SNRK3.16-QR	CCTCCACAACTGCAAACCTC
SNRK3.17-QF	CTTCCTCACCCGCCTACTAG
SNRK3.17-QR	TGAAATAACGCGCTTCCTCG
SNRK3.18-QF	TGTTGGCCGGTTATCTTCCT
SNRK3.18-QR	CCCCTTGAACCAACAACCTG
SNRK3.19-QF	CCGGAATCTCGCAGTACTCT
SNRK3.19-QR	CCTGGTATGTGGGTTGGGAT
SNRK3.20-QF	GAGCCGATCGAGGAGAAAGA
SNRK3.20-QR	CCCGATCTCCTCCCTTTCTC
SNRK3.21-QF	TGAATTCCGGTGCCCTAAGT
SNRK3.21-QR	CTTCATCCTTCCACATGCCG
SNRK3.22-QF	ACATCCTCAACCTCCACGAG
SNRK3.22-QR	GGAGATTCTGCGGCTTGATG
SNRK3.23-QF	TAGGGTTTAGGGTTGCGAGG
SNRK3.23-QR	TATATCCTTCAACCCCGGCC
pXY104-SmSnRK2.2-F	attacaggtacccggggatccATGGATCGGGCACCGATG
pXY104-SmSnRK2.2-R	gccaccgccgtcgactctagaCATTGCATAAATGACCTCCCCG
pXY106-SmAREB1-F	atcgaggacgccggcggatccATGGGGTCCTACATGAACTTCAA
pXY106-SmAREB1-R	gctctgcaggtcgactctagaCTACCAAGGTCCGGTAAGTGTCC
pGBKT7-SmSnRK2.2-F	tcagaggaggacctgcatatgATGGATCGGGCACCGATG
pGBKT7-SmSnRK2.2-R	ctagttatgcggccgctgcagTCACATTGCATAAATGACCTCCC
pGADT7-SmAREB1-F	gtaccagattacgctcatatgATGGGGTCCTACATGAACTTCAA
pGADT7-SmAREB1-R	attcatctgcagctcgagctcCTACCAAGGTCCGGTAAGTGTCC
pGEX-4T-1-SmAREB1-F	cggatccccggaattcATGGGGTCCTACATGAACTTCAA
pGEX-4T-1-SmAREB1-R	atgcggccgctcgagCTACCAAGGTCCGGTAAGTGTCC
pET32a-SmSnRK2.2-F	gccatggctgatatcggatccATGGATCGGGCACCGATG
pET32a-SmSnRK2.2-R	gcaagcttgtcgacggagctcTCACATTGCATAAATGACCTCCC
pFGC5941-SmSnRK2.6-F1	ttacatttacaattaccatggATCGAGAGGGGCGAGAAGATT
pFGC5941-SmSnRK2.6-R1	ttaaatcatcgattgggcgcgccCTCCCTGCATTGCATATCCGTT
pFGC5941-SmSnRK2.6-F2	ggtcttaattaactctctagaATCGAGAGGGGCGAGAAGATT
pFGC5941-SmSnRK2.6-R2	aatttgcaggtatttggatccCTCCCTGCATTGCATATCCGTT
