# Supplementary material for: Genome-Wide Identification and Expression Analysis of Sucrose Nonfermenting 1-Related Protein Kinase (SnRK) Genes in Salvia miltiorrhiza in Response to Hormone
Source: Plants (Basel). 2024 Mar 30;13(7):994. doi: 10.3390/plants13070994 (PMC11013873; doi:10.3390/plants13070994)
Supplement: Supplementary file 1 [file plants-13-00994-s001.zip › Table S3. SmSnRK sequences.xlsx]

## Sheet: Sheet1
Table S3. SmSnRK sequences
name	gene sequence
SmSnRK1.1	ATGGATGGAACAAACCAAGATGGAAGAACCGTGGATTCATTCTTGCGGAACTACAAACTTGGGAAGACTCTTGGGATTGGCTCATTCGGTAAAGTTAAAATTGCTGAACACGCATTGACTGGCCACAAAGTTGCTGTCAAGATTCTTAACCGCAAGAAAATTAAGAATATGGATATGGAAGAAAAAGTTAGGAGAGAAATCAAAATTTTGAGATTGTTTATGCATCCGCATATCATTCGTCTGTATGAGGTCGTGGAGACACAAACTGATATTTACGTTGTGATGGAGTATGTTAAGTCTGGTGAGTTGTTTGATTATATTGTTGAGAAAGGGAGGTTACATGAGGATGAAGCCCGCATCTTCTTTCAGCAGATAATCTCTGGAGTGGAGTATTGCCAT…
SmSnRK1.2	ATGGATGGATTAAACCAAGATGGCAACAGTGTGGATTCTTTCTTACGAAACTACAAACTTGGGAAGACTCTTGGGATTGGTTCATTTGGCAAAGTTAAAATTGCTGAACATGCACTGACAGGGCACAAAGTTGCTGTCAAGATTCTAAATCGTAAGAAGATAAAGAATATGGATATGGACGAAAAAGTCAGAAGGGAAATCAAAATTTTGAGATTGTTTATGCATCCCCACATCATACGTCTCTATGAGGTTGTGGAGACGAATTCCGACATATATGTTGTGATGGAATTTGTGAAGTCTGGTGAACTGTTTGATTATATTGTGGAGAAAGGTAGGTTACATGAAGAGGAGGCACGCATGTTCTTTCAACAGATAATATCTGGAGTGGAGTACTGCCAC…
SmSnRK1.3	ATGGAGGTTGGAGATGCGGCTGCAGATTTACTTCGGAGGAACTACAGACTTGGGAAAACTCTTGGGCATGGTTCCTTTGGAAAGGTCAAAATTGCGGAACATGTTCGGACGGGGCACAAGGTGGCCATTAAAATCATCAATCGTCGGAAGATGGGGGGTCCTGAGATGGAAGAAAAGGTGAGAAGAGAAATAAAAATATGTCGATTGTTTGTGCACCCACATGTGATCCGCCTCTATGAGGTTATAGAGACACCAACAGATATATATGTTATCATGGAGCACGTGGTGAAAGGAGAGCTCTTTGATTATATTGTGGAAAGGGGCAGGTTACAAGAAGATGAAGCTAGAAACTTTTTTCAGCAGATTATTGCGGGAGTGGAGTATTGCCATAGAAACATG…
SmSnRK2.1	ATGGAAAGATACGATATTTTGAAAGATTTGGGATCTGGGAATTTTGGTGTGGCCAAGCTTGTGAAGGATAAATGGAGCGGTGAGCTCTATGCAGTTAAGTACATTGAGAGAGGCAAAAAGATTGATGAGCATGTTCAGAGGGAAATCATGAATCATAGGTCACTCAGACACCCCAATATTATCAGATTCAAAGAGGTGTTGCTTACCCCAACTCATCTAGCCATAGTAATGGAATATGCAGCCGGCGGAGAGCTCTTTGAGCGAATATGCAATGCTGGGAGATTTAGTGAAGATGAGGCAAGATTTTTCTTTCAACAGCTGATTTCTGGAGTCAGTTATTGCCATTCCATGCAAATTTGCCATAGAGATCTTAAGCTTGAAAACACATTGTTAGATGGG…
SmSnRK2.2	ATGGATCGGGCACCGATGACCTTGGGTCCGGGCATGGATATGCCGATCATGCACGATAGCGATCGCTACGACTTCGTTCGAGATATCGGTTCGGGTAATTTTGGTGTTGCCCGATTGATGAGGGATAAGCAGACCAAAGAGCTTGTTGCGGTTAAGTATATTGAGCGAGGCGATAGGATTGATGAAAATATTCAGAGAGAAATTATCAATCACAGGTCTTTGAGGCATCCAAACATTGTCAGATTTAGAGAGGTGATTCTAACACCTACCCACCTTGCTATCGTGATGGAGTATGCATCCGGAGGAGAGTTATTTGAACGCATATCTAATGCAGGACGATTCAGCGAGGATGAGGCTCGTTTCTTTTTTCAACAACTTATATCTGGAGTGAGCTACTGT…
SmSnRK2.3	ATGGATCGGGCAGGAATGATAGCTGGTCCCGGTATGGATATGCCGATCATGCACGATAGTGATCGCTACGATTTCGTTCGAGATATCGGCTCGGGTAACTTCGGTGTGGCCCGATTGATGAGAGATAAGCAGACGAATGAGCTCGTTGCGGTTAAGTATATTGAGCGAGGCGATAAGATAGATGAGAATGTTCAGAGAGAAATTATCAATCACAGGTCTTTGAGGCACCCTAACATTGTCAGATTTAGAGAGGTGATTCTGACACCTATCCATCTTGCTATTGTGATGGAGTATGCATCTGGTGGAGAATTATTTGAACGCATATCTAATAAAGGACGATTCAGTGAGGATGAGGCACGTTTCTTCTTTCAACAACTTATATCTGGAGTGAGCTACTGC…
SmSnRK2.4	ATGGAGAAATACGAGCTCGTGAAGGATTTAGGGTCTGGAAATTTTGGTGTGGCGAGGCTTATGAGAAACAAGGAGACGAAAGAGCTCGTGGCGATGAAATACATTGAAAGAGGACATAAGATTGATGAGAATGTGGCACGTGAGATTATAAATCATAGATCACTTCGGCACCCTAACATCATCAGATTTAAGGAGGTGGTTTTGACTCCCACTCATCTAGCCATTGTCATGGAGTATGCTGCAGGTGGAGAGCTCTTTGAGAGAATCTGCAATGCTGGTCGGTTCAGCGAAGATGAGGCCAGGTACTTCTTTCAGCAGCTCATTTCTGGAGTCAACTACTGTCATGCCATGCAAATCTGTCATCGGGATTTGAAGTTGGAGAACACCCTTCTTGATGGA…
SmSnRK2.5	ATGGAAAGATATGAAATCGTGAAAGATTTAGGGTCTGGAAATTTTGGTGTTGCGAAGCTTGTTCGAGATAAATGGAGCGGTGAACTCTATGCAGTCAAGTTCATTGAAAGAGGAAAAAAGATTGATGAGCATGTGCAAAGGGAGATCATGAACCACAGATCCTTAAAGCATCCAAATATAATTAGATTTAAGGAGGTGTTGCTGACACCAACTCACCTAGCCATTGTGATGGAATATGCTGCCGGCGGCGAACTCTTTGACCGGATTTGTAACGCCGGCAGATTCAGTGAAGATGAGGCACGCTTCTTCTTTCAGCAGCTCATATCCGGAGTTAGTTACTGCCATTCCATGCAAATTTGCCATAGAGATCTAAAGCTGGAGAACACATTATTGGATGGA…
SmSnRK2.6	ATGGATCGACCGCCGGTCACGGGTGGCGGGCCGCCGGGGATGGACATGCCGATCATGCATGATAGCGATAGGTATGAGCTGGTTAGGGATATCGGCTCGGGTAATTTCGGGGTGGCTCGGCTCATGAGAGATCGCCAGACGGGCGAGCTTGTTGCTGTTAAGTACATCGAGAGGGGCGAGAAGATTGATGAAAATGTGCAGCGAGAAATTATCAACCATAGGTCTCTCAGACACCCCAATATCGTCAGATTTAAAGAGGTTATACTGACACCGACACATTTGGCAATTGTGATGGAATATGCATCTGGAGGAGAACTCTTTGAACGGATATGCAATGCAGGGAGATTCAGTGAGGATGAGGCAAGGTTTTTCTTCCAGCAACTCATATCAGGTGTCAGC…
SmSnRK2.7	ATGGAGAAGTACGATGTGGTGAAACATCTTGGAGCTGGAAATTTTGGAGTGGCGAGGCTTCTCAGGCATAAACAAACCAAGGAGCTCGTCGCCATGAAATATATTGAGCGTGGACATAAGATTGACGAAAATGTGGCGAGAGAAATTATCAACCACAGATCGCTTCGCCATCCCAATATTATTCGTTTCAAAGAGGTGGTTGTGACGCCCACACATTTGGCAATCGTAATGGAGTACGCAGCTGGTGGAGAACTATTTGATCGAATATGTAGTGCTGGTAGATTTAGTGAAGATGAGGCGAGGTACTTCTTCCAGCAATTGATTTCTGGAGTCTCCTTTTGCCACTCCATGCAAATATGCCACAGAGATCTGAAATTGGAAAATACGCTGTTAGATGGA…
SmSnRK3.1	ATGGCAGCCGCGGCGGCCGGAGGGACGAATGCCGCCTTGAAACAGGAGATAAAGGGCCTCCTATTGGGGCGGTACGAGGTCGGGAAGCTCCTAGGGCACGGGACATTCGCGAAGGTGTACCACGCCCGGAATGTGAAGAGCAACGAGAATGTCGCGATCAAGGTGATCGACAAGGAGAAGATCCTCAAGGTGGGGCTGACGGCGCACGTCAAGCGCGAGATCTCGATCCTGCGGCGGGTCCGCCACCCCAACATTGTGCAATTGTTCGAGGTGATGGCCACCAAGACGAAGATTTACTTCGTCATGGAATACGTGAGGGGCGGCGAGCTTTTCAGTAAGGTGGCCAAGGGGAGGCTCAAGGAGGATCTCGCCAGGAAGTACTTCCAGCAGCTGATTTCC…
SmSnRK3.2	ATGGGGAAATTGACTAGGACTTCTAGTAAAATCAACCCATCAGATACTCAGTCGCAAATGAATCAACCCAAAATCAAACGTAGAATCGGGAAGTATGAGGTTGGAAGGACTATTGGTGAGGGAACATTTGCAAAAGTTAAATTTGCCAGAAATTCTGAGACTGGAGAAGCTGTGGCCCTCAAGATTCTTGACAAGGATGCCGTCCTAAAGCACAAAATGGCTGAACAGATTAAGCGGGAGATAGCAACAATGAAATTGATCAAACATCCCAATGTTGTTACCATATACGAGGTGATGGCCAGCAAGACCAAGATATTTATTGTTTTGGAGTTTGTCACCGGGGGAGAGCTCTTTGACAAAATTGTAAATCATGGAAGGATGCGAGAAGAAGAAGCCAGA…
SmSnRK3.3	ATGGCATCGAGATCAAGCGCTGGTGGCGGCGGCGGCAGTAGTAGCCGGACGCGCGTGGGGAGATATGAATTGGGGAGGACTTTGGGAGAGGGGACTTTTGCGAAAGTTAAGTTTGCTAGGAATCTGGAGACAGCTGAGAATGTGGCGATCAAGATTCTTGATAAGGAGAAGGTTCTCAAACATAAGATGATTGGCCAGATCAAGCGCGAAATTTCAACCATGAAATTGATAAGGCATCCCAATGTCATCCGGATGTATGAGGTTATGGCCAGCAAGACGAAGATATACATTGTCATGGAATTTGTCACCGGTGGTGAACTCTTCGACAAAATTGCTAGTCGAGGCAGGCTGAAAGAAGACGAAGCAAGGAAATATTTCCAGCAGCTTATCAATGCGGTT…
SmSnRK3.4	ATGGCCGCCGGCAACAACGGCACAGCCGCAAGCAAATCTCTGAAATCGCCGAAGCAGAAGGAGCTGCAGGGGCTGCTATTAGACCGGTACGACGTCGGAAAGGTCATCGGCCACGGGACCTTCGCGAAGGTGTACCACGCGAGGAACGTGAAGACAGGTGAGGGGGTGGCGATAAAGGTCACCGACAAGGAGAAGATCTTGAAGGTCGGTCTAATGGCGCATATCAAGCGCGAGATCTCGATCCTGCGGCGCGTCCGCCACCCAAACATCGTGCAATTGTTCGAGGTGATGGCGACCAAGTCAAAGATCTTCTTCGTGATGGAGTTCGTCAAGGGCGGCGAGCTCTTCAGCAAGGTGGCCAAGGGCCGCCTCAAGGAGGAGGTGGCGCGGAAGTACTTC…
SmSnRK3.5	ATGGATAGTAAAGGTGGGATCTTGATGGAGAGGTACGAGTTTGGGAAGTTGCTCGGGCAAGGCACCTTTGCGAAGGTCTACCACGCGAGGGATGTCAAGAATGGGGCGAGTGTGGCCATTAAGGTGATCGACAAGGAGAAGATTGTGAAGGTTGGGATGATGGAGCAGATCAAGAGAGAGATTTCTGTGATGAAACTCGTGAGGCATCCGAATGTTGTGCAGCTCTACGAGGTTATGGCCACCAAAGCAAAGATCTACTTCATAATGGAGTATGTGAGAGGAGGCGAGCTTTTCAACAAGGTGACGAAGGGGAAGATGAAGGAGGACGCTGCGAGGAAATTCTTCCAGCAGCTGATCAGTGCTGTTGATTTCTGCCATAGTAGGGGTGTTTATCACCGG…
SmSnRK3.6	ATGAATCAACCAAAAGTGAAGCGTATGATTGGGAAGTATGAGCTTGGGAGGACAATCGGGGAGGGTACGTTTGCGAAAGTGAAGTTCGCTAAAAATTCTGAAACGGGGCAGCCTGTGGCGATCAAGATTCTTGACAAAGATAAAGTTCTTAAGCACAAAATGGCTGAACAGATTAGGCGAGAGATTGCAACGATGAAGTTGATAAAACATCCTCATGTTGTTCAGCTATATGAGGTGATGGCAAGCAAGACCAAGATATTCATTGTTTTGGAATTTGTCACCGGAGGAGAGCTCTTTGACAAAATTGTAAATCATGGAAGGATGCGAGAAGATGAAGCTAGAAAATATTTTCAACAACTTATTCATGTTGTTGACTATTGCCACAGTAGGGGGGTATTC…
SmSnRK3.7	ATGGGATCGGAAGAAAAATGCGGTGTGCTGCATGGAAAATACGAATTGGGGCGGCTGCTAGGGCACGGAACGTTCGGGAAGGTGTATATGGCGAGAAATCTGCAGACCAACAGGAGCGTGGCGATGAAGGTGGTGGGGAAGGAGAAGGTGATCCGCGTGGGGATGATGGAGCAAGTGAAGCGGGAGATCTCGGTCATGAAGCTGGTGCACCACCCCAACATCGTCGAGCTCCACGAGGTCATGGCGAGCAAGACCAAGATCTACTTCGCCATGGAGCTGGTCCGCGGCGGCGAGCTCTTCGCCAGGATCTCCCGCGGCCGCCTGCGCGAGGACGCCGCCCGCAGCTACTTCCAGCAGTTGATATCGGCGATCGACTTCTGCCACAGCCGCGGCGTCTAC…
SmSnRK3.8	ATGGATAGTAAGAGTAATGTGTTGATGCATAGATATGAGTTAGGGAGGTTATTAGGACAAGGCACATTCGGAAAAGTTTATTATGCAAGGAGTCTACAAACGGGGCAGGGTGTAGCCATTAAAGTGATAGACAAGGATAAGATTATGAAGGTGGGGATCATAAATCAAATAAAGAGGGAAATATCGATTATGAGATTGGTCCGGCATCCTTACATTATTCATCTTTATGAGGTCATGGCTACCAGGACAAAGATCTACTTTGTTATGGAATACGCTAAAGGAGGCGAGCTATTCAACAAGGTGGCTAAAGGGAAGCTAAAGGAAGATCTAGCACGAAAATATTTTCGTCAGTTGATAAATGCAGTCGACTTCTGCCATAGCAGGGGCGTCTACCACCGG…
SmSnRK3.9	ATGAGCAGAGCATCAACATCAACATCGACATCTGCGGCTTCGGAGGGGCAGAGAACGCGCGTGGGTAAGTATCATCTTGGGAGGACCCTGGGACAAGGCTCCTTCGCCAAGGTCAAGTTTGCCACTCACACCCAAACTGGTGATCGAGTCGCCATTAAAATCATCCAACGTCAGCAAGTCCTCCATCACAAGATGGTCGAGCAGATTAAAAGAGAAATCTCGACGATGAAGATGATCAAACATCCCAATGTCGTCAATTTGGTTGAGGTTATGGCTAGTAAAACTAAGATCTACATTGTTCTGGAATATGTTGACGGAGGTGAACTCTTTGACAAAATTGCTAAATATGGAAAACTTAAAGAGAATGCTGCTAGGAGATACTTCCAACAGCTCATTAAT…
SmSnRK3.10	ATGACGATGCCAGCAGAAGACAAATGCGGCGGCGTGCTCCACGGCAAGTACGAGCTCGGCCGCCTCCTCGGCCACGGCACGTTCGCGAAGGTGTACCACGCGCGGCACATGCAGTCGGGGCGGAGCGTGGCGATGAAGATCGTGGGGAAGGAGAAGGTGATCAAGGTCGGCATGATGGACCAGGTGAAGCGCGAGATCTCGGTGATGAAGATGATGCACCACCCCAACATCGTCGAGCTCCACGAGGTCATGGCCAGCAAGTCCAAGATCTACTTCGCCATGGAGTACGTCCGCGGCGGCGAGCTCTTCGCGAAGATCTCCCGGGGACGCCTCAAGGAGGAGGTGGCGCGGAGCTACTTCCAGCAGCTCATCTCCGCCATCGACTTCTGCCACAGCCGC…
SmSnRK3.11	ATGATGAATGATAAAAGGAGAGAGGGAGAGATGGAGAAGAAAGGCAAGATTCTGATGCGCAAATACGAGATGGGGAAGGTGCTAGGGCAAGGAACGTTCGCGAAGGTTCACCACGGTCGCGAGGTGAAATCGGGGGAGAGCGTGGCGATCAAGGTGATCGACAAGGAGAAGATCATGAAGGTGGGGCTGATCGAGCAGATCAAGCGGGAGATCTCGGTGATGAGGCTGGTCAAGCATCCCAACGTGGTCCAGCTCTACGAGGTGTTGGCCAGCAAGTCCAAGATCTACTTCGTCATGGAGTACGTCAAGGGCGGCGAGCTCTTCAACAAGGTCGCCAAGGGCCGCCTCAAGGAGGACGCCGCCCGCCGCTACTTCCAGCAGCTCGTCGCCGCCGTCGAC…
SmSnRK3.12	ATGGAGACGTCGACGAAGAAGAAGGAGAACATATTGATGAAGAAATATGAAGTAGGGAGGATGTTAGGTCAAGGCGCTTTTGCCAAAGTTTACTACGGTAGAAATGTGAGAACAGGGCAGAGTGTGGCAATCAAGGTTATCGACAAGCAAAAAGTGGTGAAAGTTGGGCTCATCAATCAGATCAAACGAGAAATCTCCATCATGAACCTGGTCAGGCACCCCAACATCATGCATCTTGAGGAAGTCATGGCCACCAAGACCAAGATCTATTTCATCATGGAATACGCTAAAGGCGGCGAGCTCTTCAAGAAGATCGTCAAAGGAAGGCTCAAAGAGGAGGCTGCTAGGGCTTACTTCCAACAACTCATCCGTGCCGTTGATTTCTGCCATAGCAGAGGC…
SmSnRK3.13	ATGAGCATTGCCAGACAGAAAATGAAGGCGGTGAAGAGAAAAGTTGGAAAATATGAACTTGGAAGAACCATTGGAGAGGGAACTTTTGCAAAAGTTAAGTTTGCGCAGAACACGGAGACGGGTGACAATGTGGCCATCAAAATCTTGGCCAAGAGTACTATTCTCAAGCACAAAATGGTCGATCAGATAAAACGGGAGATCTCAATAATGAAGATTGTCAGGCATCCTTGTATAGTTAGGCTGCATGAGGTTTTAGCCAGTCAGTCAAAGATATACATAGTTCTGGAGTTTGTGACTGGCGGAGAACTTTTTGATAAAATTGTTCACCATGGTAGGCTTTCTGAGAATGAATCAAGAAGATACTTTCAACAACTCATTGACGTAGTTTCACATTGCCAT…
SmSnRK3.14	ATGGTGGTGCGGAAGGTCGGCAAGTACGAGGTGGGGCGGACGATTGGCGAAGGGACATTTGCGAAGGTGAAGTTCGCGCAAAACACGGAGACTGGGGAAAGCGTCGCCATGAAAGTCCTCGATCGCTCCACCATAATCAAGCACAAGATGATTGATCAGATAAAGCGGGAGATATCTATTATGAAGCGTGTTAGACATCCGTATGTTGTTCGCTTACATGAGGTTATTGCAAGCCGTACAAAGATATATATCATATTGGAGTTCATCACGGGTGGTGAATTGTTCGACAAAATAGTTCACCATGGAAGACTTAGTGAATCTGAAGCTCGGAGATACTTCCAGCAGCTAATTGACGGTGTTGATTTTTGTCACAGTAAGGGAGTCTATCACAGAGACTTA…
SmSnRK3.15	ATGGCAGAAAACAAGAAAATAGTGATGGGAAAATACGAATTGGGAAGGCTCCTAGGCAGAGGAACCTTCGCGAAGGTCTACCTCGGCCGGAATCTGGCGACGGAGGAGTGCGTGGCGGTGAAGGTGATGAAGAAAGACGAGGTGATCAAGAGCGAGAAGATGATGGAGCAGTTCAAGCGCGAGATCGCCGTGATGCGCCTCGTGCGCCACCCCAACATCGTCGGTCTCAAGGAGGTGATGGCGACGCGGTCCAAGATCTTCGTCGTGATGGAGTACGTCCGCGGCGGCGAGCTCTTCGCCAAGGTGGAGCGCGGCCGCCTCCGGGAGGGCGCGGCGCGGCGCTACTTCCAGCAGCTCGTCAGCGCCGTCGACTTCTGCCACAGCCGCGGCGTCTTCCAC…
SmSnRK3.16	ATGGCTGTGTCGTCGGAAAGCGCACTCTTCCAAAAATACGAGCTCGGCCGTCTCCTCGGCTGCGGCGCCTTCGCCAAAGTGTATCTAGCCAGGGACGTGGCCACCGGCCAGGACGTCGCCATCAAGGTCATCCACAAGAGCAGGCTCAAAAACGACGCCAATCTCATCGCCAACATCAAGCGCGAGATCTCCATCATGAGCAAGCTCAGCCACCCCCACACCGTCCGCCTCTTCGAGGTCCTCGCCACCCGCAACATCATCTACATCGTGCTCGAGTACGTCAGGGGTGGCGAGCTCTTCGCCAAGGTCGCCAAGGGTCGCTTCTCCGAACCTCTCTGCCGGAAATACTTCCAGCAGCTCATTGCCGTCGTCAGCTACTGCCACTCCCGCGGGATCTAC…
SmSnRK3.17	ATGCCAGAGATCACCGGCGAGCATTCAAATTCAGTGTCGTCGATGGCGAGCAGCAGCAGCGGCGGAGAGGAGCTGAGCCGCAACCTCTTCAAAAAGTATGAGCTCGGGAGACTGCTGGGCTGTGGTGCGTTCGCGAAGGTGTACCACGCGCGCGTGATCCGCACCGGGCAGAGCGTAGCGATTAAAGCCATCAACAAGCAGCGGATTGTGAAGGGGAACCTCGCCGCCAACATCAAGCGGGAGATCTCTATCATGCGCCGCCTCCGCCACCCCCACATCGTCAACCTCCACGAAGTCCTCGCCACCAAGACCAAGGTCTACTGCGTCATGGAATTCGCCAAGGGCGGCGAGCTCTTCGCCAAGATCGCCAAAGGCAGATTCAGCGAGGATCTCAGCCGC…
SmSnRK3.18	ATGCACGGGGTGTGTCAGAGCTTAATCACAATTCAAATTCAGCGGTTTTGGTTGCTCGTGCTTGAAGCTTGTGTTGAGGGGGCTATATTGATGCAAAAATACGAGTTGGGAAGGTTATTAGGCCAAGGGACGTTTGCAAAAGTTTACCACGCTAGGTGTGTCGAGACGGGGCAGAGCGTGGCCATCAAAGTGATTGACAAGGGGAAGATTAGGAAGGCGGATCTCTTGGATCAGATAGAACGAGAGATATCTGTAATGAGGCTCGTCAGACACCCCAACGTCGTTCGTCTCTATGAAGTCATGGCCACCAAGACCAAGATCTATTTTGTGATGGAATATGCCAAAGGGGGCGAGCTCTTCAACAAGGTGGTGGCTCAGGGGAAGTTTCCGGAAGATGTT…
SmSnRK3.19	ATGGTATTGCTGCACGCGGGCAGAGGATCGGGATCAAGAGGAGAAGAAGAAGAAGAAGAAATCGGAAGAAAGAGACTGGGCAAGTACGAGGTGGGAAGGACATTGGGAGAAGGCAACTTCGGGAAAGTCAAATACGCCAGAAACGTCGAATCCGGTGAATCCTTTGCCATCAAGATTTTGGAGAAGAACAGAATCGTCGACCTCAACATCACCGATCAGATAAAGAGGGAGATTGGCACCTTAAAACTCCTCAAGCATCCAAATGTTGTCAGATTACATGAGGTCCTAGCAAGCAAGGCCAAGATATACATGGTCCTCGAGTATGTGAATGGTGGTGAACTTTTCGACAGAATTGCGTCAAGAGGAAAATATTCCGAAGCTCAAGGCAGGAAGCTCTTT…
SmSnRK3.20	ATGGAAGACCACCAAACATGCGGCGGCCGGAACATCATCTTCGGCAAATACGAAATGGGGCGCCTCCTCGGCAAAGGCACGTTCGCGAAGGTGTACCACGGCCGCGACCTGAAGACATCGGAGAGCGTGGCCATCAAAGTGATTAGCAAGGATCAGGTGAAGCAGGAAGGGCTAATGGAGCAAATCACGCGCGAGATCTCGGTGATGCGGCTGGTCCGCCACCCCAACGTGGTGGAGATAAAGGAGGTGATGGCCACGAAGCAGAAGATCTTCTTCGTGATGGAGTACGTCAAAGGCGGCGAGCTCTTCGCCAAGGTGGCCAGGGGGAAGCTCAAGGAGGACGCCGCCAGAAAGTATTTCCAGCAGCTCGTCAGCGCCATCGATTTCTGCCACAGCCGC…
SmSnRK3.21	ATGTCGGAGATCCACGGGGCGTCGAGTTCCGCTCGCGCGCCGCCGTTGGCCACCGCTGCTTCGACAATGGCTCTGTCGCCGGAGAACGCGCTGTTCAACAAGTACGAGGTCGGGAAGCTGCTGGGCTGCGGCGCCTTCGCCAAAGTGTACCACGCGCGCGACGTCGCCACCGGCCGCAGCGTCGCCATCAAGGTGATCAACAAGAGCAGGTTGAACAACAATGCGACGCTCATAAACAACATCAAGCGCGAGATCTCCATCATGAGCCGGCTGCGGCATCCCAACATCGTCAAGCTGTACGAGGTGCTCGCCACCAAGAGGAAGATTTTTATCGTGTTGGAGTTCGTCAAGGGCGGCGAGCTCTTCGCCAAGGTGGCCAAGGGGCGGTTCAGCGAGGAT…
SmSnRK3.22	ATGGGCCCTACTCCGACGCCCCCCTCCGCCCCCCAGATCCGGCGAACCACCAGCGCCGGCGGCGGCAGCGGCTCCATCATTCTCGACAAATACCAGCTCGGCCGCCTCCTCGGCCGCGGCAGCTTCGCCAAGGTGTACCTCGCCCGCCTCCTCGACCACCCCGACGCCGCCGAGGTGGCCATCAAGGTCATCGACAAGGCCGCCACCGTGGACGCCGCCATGGAGCCCCGCATCGTCCGCGAGGTCTCCGCCATGCGCCGCCTCCACCACCACCCCAACATCCTCAACCTCCACGAGGTCATGGCCACCAAAACCAAAATCTACCTGGTCATGGAGCTGGCCCCCGGCGGCGAGCTCTTCGCGAAGCTCAGCCGCTGCCGCCGCTTCTCCGAATCGGCC…
SmSnRK3.23	ATGGCAGCTGAAGCCAAGAAAATCCTCTTCGGGAAATACGAAATGGGAGCCCTTCTCGGCCGCGGCGCCTTCGCCAAAGTGTACCTCGGCCGCCGCCTCCCGCCGGCCGCTGAGGAGACGGTGGCGATCAAGGTGATCAAGAAAGACGAAGCGATCAAGAGCGAGAAAATGATGGAGCAAATCACGCGCGAGATCGCCGTGATGCGGCGCGTGCGCCACCCCAACGTCGTCGAGCTCAAGGAGGTGATGGCCACCAGGTCCAAGATCTTCATCGTCATGGAGTACGCCGCCGGCGGCGCGCTCCTCTCCTCGGTGCCGCGCGGCCGCCGCCTCGACGAGGCCGCCGCGCGCCGCTACTTCCAGCAGCTCGTCGGCGCCGTCGACTTCTGCCACAGCCGC…
